# Supplementary material for: Fabrication of a Monolithic Lab-on-a-Chip Platform with Integrated Hydrogel Waveguides for Chemical Sensing
Source: Sensors (Basel). 2019 Oct 8;19(19):4333. doi: 10.3390/s19194333 (PMC6806100; doi:10.3390/s19194333)
Supplement: Supplementary file 1 [file sensors-19-04333-s001.zip]

Archive with 1 entries (1 files):
- sensors-599309-SI.pdf
